# Supplementary material for: Lactobacillus delbrueckii subsp. bulgaricus 1.0207 Exopolysaccharides Attenuate Hydrogen Peroxide-Induced Oxidative Stress Damage in IPEC-J2 Cells through the Keap1/Nrf2 Pathway
Source: Antioxidants (Basel). 2024 Sep 23;13(9):1150. doi: 10.3390/antiox13091150 (PMC11429245; doi:10.3390/antiox13091150)
Supplement: Supplementary file 1 [file antioxidants-13-01150-s001.zip]

Archive with 1 entries (1 files):
- antioxidants-3180393-supplementary.pdf
